# Supplementary material for: Putative Core Transcription Factors Affecting Virulence in Aspergillus flavus during Infection of Maize
Source: J Fungi (Basel). 2023 Jan 14;9(1):118. doi: 10.3390/jof9010118 (PMC9861280; doi:10.3390/jof9010118)
Supplement: Supplementary file 1 [file jof-09-00118-s001.zip]

Archive with 3 entries (3 files):
- Supp Figure S2.pdf
- Suppl Figure S1.pdf
- Supplemental Table S1 List of TF's.xlsx
