# Supplementary material for: Putative Core Transcription Factors Affecting Virulence in Aspergillus flavus during Infection of Maize
Source: J Fungi (Basel). 2023 Jan 14;9(1):118. doi: 10.3390/jof9010118 (PMC9861280; doi:10.3390/jof9010118)
Supplement: Supplementary file 1 [file jof-09-00118-s001.zip › Supplemental Table S1 List of TF's.xlsx]

## Sheet: Sheet1
A. flavus ID	weight_sum	num_edges_above_0.1	MM	GS_live_corn	MM	best blast hit	gene ontology	interpro domains
AFLA_010700	10.6239	84	0.65536	0.705644	0.65536	-	regulation of transcription from RNA polymerase II promoter;zinc ion binding;RNA polymerase II transcription factor activity, sequence-specific DNA binding;nucleus	Fungal transcription factor;Zn(2)-C6 fungal-type DNA-binding domain
AFLA_026030	4.02542	35	0.445843	0.596123	0.445843	-	RNA polymerase II transcription cofactor activity;mediator complex;regulation of transcription from RNA polymerase II promoter	Mediator complex, subunit Med20
AFLA_031450	12.0281	90	0.761598	0.72043	0.761598	CP2 transcription factor [Aspergillus oryzae RIB40]	-	CP2 transcription factor
AFLA_064960	7.0532	57	0.885177	0.69956	0.885177	Zn(II)2Cys6 transcription factor [Aspergillus oryzae RIB40]	RNA polymerase II transcription factor activity, sequence-specific DNA binding;regulation of transcription from RNA polymerase II promoter;nucleus;zinc ion binding	Zn(2)-C6 fungal-type DNA-binding domain
AFLA_089270	0.449224	4	0.608267	0.387167	0.608267	bZIP transcription factor HacA [Aspergillus oryzae RIB40]	pathogenesis;response to temperature stimulus;positive regulation of transcription from RNA polymerase II promoter involved in unfolded protein response;sequence-specific DNA binding;transcription factor activity, sequence-specific DNA binding;nucleus;transcription factor complex	Basic-leucine zipper domain
AFLA_106990	3.83369	30	0.797764	0.813331	0.797764	Zn(II)2Cys6 transcription factor [Aspergillus niger CBS 513.88]	cellular response to drug;regulation of transcription from RNA polymerase II promoter;zinc ion binding;fungal-type cell wall;RNA polymerase II transcription factor activity, sequence-specific DNA binding;nucleus;plasma membrane	Receptor L-domain;Zn(2)-C6 fungal-type DNA-binding domain;Fungal transcription factor;Leucine-rich repeat domain, L domain-like
AFLA_112760	5.68783	46	0.613124	0.477556	0.613124	C2H2 finger domain protein [Aspergillus oryzae RIB40]	metal ion binding;nucleic acid binding	Zinc finger C2H2-type
AFLA_127260	3.18831	27	0.613933	0.329207	0.613933	26S proteasome regulatory subunit RPN6 [Aspergillus oryzae RIB40]	integral component of membrane;proteasome complex;regulation of transcription from RNA polymerase II promoter;zinc ion binding;RNA polymerase II transcription factor activity, sequence-specific DNA binding;nucleus;protein binding	Winged helix-turn-helix DNA-binding domain;Zn(2)-C6 fungal-type DNA-binding domain;Proteasome component (PCI) domain
